# Supplementary material for: Conserved role of Atx2 in JNK pathway activation
Source: Cell Death Dis. 2026 May 2;17(1):585. doi: 10.1038/s41419-026-08797-9 (PMC13279927; doi:10.1038/s41419-026-08797-9)
Supplement: Supplementary file 2 — Supplementary Table 1 [file 41419_2026_8797_MOESM2_ESM.xlsx]

## Sheet: Sheet1
The detailed genotypes of each experiment are described below
Fig. 1	25℃	Fig. 1A, F	UAS-LacZ-IR/+; GMR-Gal4/+;
		Fig. 1B, G	UAS-Egr/UAS-LacZ-IR; GMR-Gal4/+
		Fig. 1C, H	UAS-Atx2-IRV34955/UAS-Egr; GMR-Gal4/+
		Fig. 1D, I	UAS-Egr/+; GMR-Gal4/UAS-Atx2-IRBL36114
		Fig. 1E, J	UAS-Egr/+; GMR-Gal4/UAS-Atx2F001031
Fig. 2	25℃	Fig. 2A, F, K	nub-Gal4/+; UAS-LacZBL3956/+
		Fig. 2B, G, L	nub-Gal4/+; UAS-Atx2F001031/UAS-GFP-IRBL9330
		Fig. 2C, H, M	nub-Gal4/+; UAS-Atx2F001031/UAS-dTak1-IR
		Fig. 2D, I, N	nub-Gal4/UAS-hep-IRV47507; UAS-Atx2F001031/+
		Fig. 2E, J, O	nub-Gal4/+; UAS-Atx2F001031/UAS-Puc
Fig. 3	25℃	Fig. 3A, A'	y w, ey-Flp/+; tub-Gal80, FRT40A/lgl4 FRT40A UAS-RasV12; act>y+>Gal4, UAS-GFP/+
		Fig. 3B, B'	y w, ey-Flp/+; tub-Gal80, FRT40A/lgl4 FRT40A UAS-RasV12; act>y+>Gal4, UAS-GFP/UAS-Atx2F001031
		Fig. 3C, C'	y w, ey-Flp/+; tub-Gal80, FRT40A/lgl4 FRT40A UAS-RasV12; act>y+>Gal4, UAS-GFP/UAS-Atx2-IRBL36114
		Fig. 3D, D'	y w, ey-Flp/+; tub-Gal80, FRT40A/lgl4 FRT40A UAS-RasV12; act>y+>Gal4, UAS-GFP/UAS-Puc
Fig. 4	25℃	Fig. 4A, E, I	nub-Gal4/+
		Fig. 4B, F, J	nub-Gal4/+; UAS-Atx2F001031/UAS-GFP-IRBL9330
		Fig. 4C, G, K	nub-Gal4/UAS-hipk-IRV108254; UAS-Atx2F001031/+
Fig. 5	29℃	Fig. 5A, A', F	ptc-Gal4/+; UAS-LacZBL3956/+
		Fig. 5B, B', G	ptc-Gal4/+; UAS-Atx2F001031/+
		Fig. 5C, C', H	ptc-Gal4/+; UAS-Atx2F001031/hipk+/-
		Fig. 5D, D', I	ptc-Gal4/UAS-hipk-IRV108254; UAS-Atx2F001031/+
		Fig. 5E, E', J	ptc-Gal4/+; UAS-Atx2F001031/UAS-Puc
Fig. 6	29℃	Fig. 6D	ptc-Gal4/+; tub-GFP-H3U/UAS-LacZBL3956
		Fig. 6E-E"	ptc-Gal4/+; tub-GFP-H3U/UAS-Atx2F001031
	25℃	Fig. 6F	pnr-Gal4/UAS-LacZBL3956
		Fig. 6G	pnr-Gal4/UAS-bsk-IR
		Fig. 6H	UAS-hipk-IRV108254/+; pnr-Gal4/+
		Fig. 6I	UAS-hipk-IRV108254/+; pnr-Gal4/pucE69
		Fig. 6J	UAS-Atx2-IRV108843/+; pnr-Gal4/UAS-LacZBL3956
		Fig. 6K	UAS-Atx2-IRV108843/+; pnr-Gal4/pucE69
		Fig. 6L	UAS-Atx2-IRV108843/UAS-Hep; pnr-Gal4/+
		Fig. 6M	UAS-Atx2-IRV108843/+; pnr-Gal4/UAS-Hipk
Fig. 7	29℃	Fig. 7A, E	ptc-Gal4/+; UAS-GFP/puc-LacZ
		Fig. 7B, F	ptc-Gal4/+; UAS-ATXN2/puc-LacZ
		Fig. 7C, G	ptc-Gal4/+; UAS-ATXN2L/puc-LacZ
		Fig. 7D, H	ptc-Gal4/+; UAS-ATXN2117Q/puc-LacZ
	25℃	Fig. 7I-K	nub-Gal4/+; UAS-LacZBL3956/+
		Fig. 7L-N	nub-Gal4/+; UAS-ATXN2L/+
Fig. S1	25℃	Fig. S 1A	GMR-Gal4/+; UAS-LacZBL3956/+
		Fig. S 1B	GMR-Gal4/UAS-Atx2-IRV34955
		Fig. S 1C	GMR-Gal4/+; UAS-Atx2-IRBL36114/+
		Fig. S 1D	GMR-Gal4/+; UAS-Atx2F001031/+
Fig. S2	25℃	Fig. S 2A	sev-Gal4 UAS-dTak1/UAS-LacZ-IR
		Fig. S 2B	sev-Gal4 UAS-dTak1/UAS-Atx2-IRV34955
		Fig. S 2D	UAS-LacZ-IR/+; GMR-Gal4 UAS-HepCA/+
		Fig. S 2E	UAS-Atx2-IRV34955/+; GMR-Gal4 UAS-HepCA/+;
Fig. S3	25℃	Fig. S 3A	ptc-Gal4 UAS-GFP/+; UAS-GFP/puc-LacZ
		Fig. S 3B-B"	ptc-Gal4 UAS-GFP/TRE-RFP; UAS-GFP/+
		Fig. S 3C	ptc-Gal4 UAS-GFP/+; UAS-Atx2F001031/puc-LacZ
		Fig. S 3D-D"	ptc-Gal4 UAS-GFP/TRE-RFP; UAS-Atx2F001031/+
Fig. S4	25℃	Fig. S 4A, E, I	nub-Gal4/+; UAS-Atx2F001031/+
		Fig. S 4B, F, J	nub-Gal4/+; UAS-Atx2F001031/UAS-GFP-IRBL9330
		Fig. S 4C, G, K	nub-Gal4/+; UAS-Atx2F001031/UAS-wnd-IR
		Fig. S 4D, H, L	nub-Gal4/+; UAS-Atx2F001031/UAS-bsk-IR
Fig. S5	29℃	Fig. S 5A-B	ptc-Gal4 UAS-GFP/TRE-RFP; UAS-LacZBL3956/+
		Fig. S 5C-D	ptc-Gal4 UAS-GFP/TRE-RFP; UAS-Hipk/+
Fig. S6	29℃	Fig. S 6A-B	ptc-Gal4 UAS-GFP/+; UAS-Atx2F001031/UAS-Dcr2BL24651
		Fig. S 6C-D	ptc-Gal4 UAS-GFP/+; UAS-Atx2F001031/UAS-P35
Fig. S7	29℃	Fig. S 7B	ptc-Gal4/UAS-LacZ-IR; tub-GFP-H3U/+
		Fig. S 7C	ptc-Gal4/UAS-Atx2-IRV108843; tub-GFP-H3U/+
		Fig. S 7D	ptc-Gal4/UAS-Atx2-IRV34955; tub-GFP-H3U/+
